# Supplementary material for: Quantitative resistance differences between and within natural populations of Solanum chilense against the oomycete pathogen Phytophthora infestans
Source: Ecol Evol. 2021 May 11;11(12):7768–78. doi: 10.1002/ece3.7610 (PMC8216925; doi:10.1002/ece3.7610)
Supplement: Supplementary file 1 — Tables S1–S8 [file ECE3-11-7768-s004.xlsx]

## Sheet: TableS1
Table S1: P. infestans isolates used in the study and there details on original host and country they were isolated from.	P. infestans isolates details	P. infestans isolates details
Isolate Name	Host	Geographical location
Pi100	Tomato (Solanum lycopersicum)	France
Pi078	Tomato (Solanum habrochaitesXSolanum pimpinellifolium)	Poland
Pi054	Tomato (Solanum lycopersicum)	Algeria
EC1	Potato	Ecuador
06_3928A	Potato	UK
NL88069	Potato	Netherlands
T30-4	Potato	Reference isolate

## Sheet: TableS2
Table S2: Effect of date of experiment on the infection outcome in LA1963 population of S. chilense against P. infestans isolate Pi100
Date	difference in mean	lower limit	upper limit	P-adjust
Date2-Date1	-0.0506111	-0.249495	0.148273	0.974119
Date3-Date1	-0.105311	-0.304195	0.0935728	0.62429
Date4-Date1	-0.0768111	-0.275695	0.122073	0.861555
Date5-Date1	-0.0521111	-0.250995	0.146773	0.97063
Date6-Date1	-0.0719111	-0.270795	0.126973	0.891406
Date3-Date2	-0.0547	-0.248279	0.138879	0.959479
Date4-Date2	-0.0262	-0.219779	0.167379	0.998602
Date5-Date2	-0.0015	-0.195079	0.192079	1
Date6-Date2	-0.0213	-0.214879	0.172279	0.999487
Date4-Date3	0.0285	-0.165079	0.222079	0.997909
Date5-Date3	0.0532	-0.140379	0.246779	0.963974
Date6-Date3	0.0334	-0.160179	0.226979	0.995567
Date5-Date4	0.0247	-0.168879	0.218279	0.998948
Date6-Date4	0.0049	-0.188679	0.198479	1
Date6-Date5	-0.0198	-0.213379	0.173779	0.999641

## Sheet: TableS3
Table S3: Composition of medium used for detecting epiphytes from the S. chilense explant
Spezieller Nahrtoffarmer Agar (SNA)				0.25 Potato dextrose agar (PDA)			Luria-Bertani (LB) Agar			V8
Components	g/l			Components	g/l		Components	g/l		Components	g/l
KN2PO4	1			PDA Powder (commercially available)	9.75		Peptone	10		V8/tomato juice	100ml
KNO3	1			Agar	16.5		Yeast extract	5		CaCO3	1g
MgSO4-7H2O	0.5			Autoclave at 15 psi for 15 min			NaCl	5		Agar	15g
KCl	0.5						Agar	16		Autoclave at 15 psi for 15 min
Glucose	0.2						Autoclave at 15 psi for 15 min
Sucrose	0.5
Agar	22
Adjust pH5.5 with NaoH and Autoclave at 15 psi for 15 min

## Sheet: TableS4
Table S4: Pairwise comparisons using ANOVA, with post hoc Tukey honest significant difference test of 9 populations of S. chilense infection frequencies taken 7 days upon Phytophthora infestans Pi100 droplet inoculation. Each row represents a pairwise comparison. Yellow cells represent a significant difference (p < 0.05).
Populations Compared	difference in mean	lower limit	upper limit	P-adjust
LA1963-LA1958	-0.0624631	-0.131408	0.00648215	0.112042
LA2747-LA1958	-0.00146891	-0.0718812	0.0689433	1
LA2932-LA1958	-0.000800802	-0.0691898	0.0675882	1
LA3111-LA1958	-0.116917	-0.187082	-0.0467512	8.9e-06
LA3786-LA1958	-0.0955555	-0.163944	-0.0271665	0.0005101
LA4107-LA1958	-0.207607	-0.277854	-0.13736	0
LA4117A-LA1958	0.0584694	-0.0117778	0.128717	0.193642
LA4330-LA1958	0.0795034	0.0111145	0.147892	0.0095179
LA2747-LA1963	0.0609942	-0.00820205	0.13019	0.135575
LA2932-LA1963	0.0616623	-0.00547404	0.128799	0.101351
LA3111-LA1963	-0.0544538	-0.123399	0.0144915	0.256274
LA3786-LA1963	-0.0330924	-0.100229	0.034044	0.84122
LA4107-LA1963	-0.145144	-0.214172	-0.0761154	0
LA4117A-LA1963	0.120932	0.0519042	0.189961	2.1e-06
LA4330-LA1963	0.141967	0.0748302	0.209103	0
LA2932-LA2747	0.000668111	-0.0679739	0.0693101	1
LA3111-LA2747	-0.115448	-0.18586	-0.0450357	1.38e-05
LA3786-LA2747	-0.0940866	-0.162729	-0.0254446	0.0007314
LA4107-LA2747	-0.206138	-0.276631	-0.135644	0
LA4117A-LA2747	0.0599383	-0.0105552	0.130432	0.170704
LA4330-LA2747	0.0809724	0.0123304	0.149614	0.0078477
LA3111-LA2932	-0.116116	-0.184505	-0.0477271	5.3e-06
LA3786-LA2932	-0.0947547	-0.16132	-0.0281897	0.0003547
LA4107-LA2932	-0.206806	-0.275279	-0.138333	0
LA4117A-LA2932	0.0592702	-0.00920248	0.127743	0.152689
LA4330-LA2932	0.0803042	0.0137393	0.146869	0.0057646
LA3786-LA3111	0.0213614	-0.0470276	0.0897504	0.988492
LA4107-LA3111	-0.0906898	-0.160937	-0.0204427	0.0020639
LA4117A-LA3111	0.175386	0.105139	0.245633	0
LA4330-LA3111	0.19642	0.128031	0.264809	0
LA4107-LA3786	-0.112051	-0.180524	-0.0435786	1.45e-05
LA4117A-LA3786	0.154025	0.0855522	0.222497	0
LA4330-LA3786	0.175059	0.108494	0.241624	0
LA4117A-LA4107	0.266076	0.195747	0.336405	0
LA4330-LA4107	0.28711	0.218637	0.355583	0
LA4330-LA4117A	0.0210341	-0.0474386	0.0895067	0.989687

## Sheet: TableS5
Table S5: Variance in infection frequency of 85 plants of S. chilense representing 9 geographical distinct population upon Phytophthora infestans Pi100 droplet inoculation.
Plant	Variance in infection freqency
LA3786-1	0.0279797
LA3786-3	0.0698238
LA3786-4	0.0545712
LA3786-5	0.0277059
LA3786-6	0.039594
LA3786-7	0.0961743
LA3786-8	0.122267
LA3786-10	0.108222
LA3786-11	0.104905
LA3786-12	0.0375103
LA1963-1	0.0198815
LA1963-2	0.0345176
LA1963-3	0.0219372
LA1963-4	0.0583802
LA1963-5	0.0214719
LA1963-6	0.0442733
LA1963-7	0.0464843
LA1963-8	0.0369604
LA1963-9	0.0220262
LA1963-10	0.0133611
LA1958-2	0.0572005
LA1958-4	0.0704392
LA1958-5	0.0145068
LA1958-6	0.0304377
LA1958-7	0.0322384
LA1958-8	0.0315487
LA1958-9	0.0699827
LA1958-10	0.0427567
LA1958-12	0.0315301
LA2747-1	0.0736099
LA2747-3	0.0376872
LA2747-4	0.0513684
LA2747-7	0.0651007
LA2747-8	0.0754668
LA2747-9	0.105019
LA2747-10	0.0369735
LA2747-13	0.047126
LA2747-14	0.0621544
LA3111-2	0.0301138
LA3111-3	0.0669912
LA3111-5	0.0827716
LA3111-7	0.0416238
LA3111-10	0.0470606
LA3111-11	0.0411165
LA3111-12	0.0273751
LA3111-13	0.050916
LA3111-14	0.0819203
LA2932-1	0.0832694
LA2932-3	0.0190927
LA2932-8	0.0628939
LA2932-12	0.030245
LA2932-20	0.0408368
LA2932-21	0.0738864
LA2932-22	0.0206109
LA2932-25	0.0143599
LA2932-30	0.0114752
LA2932-32	0.0232676
LA4107-2	0.0740842
LA4107-3	0.0331683
LA4107-5	0.108616
LA4107-6	0.0858691
LA4107-7	0.04864
LA4107-8	0.0329732
LA4107-10	0.0602038
LA4107-11	0.0918921
LA4107-12	0.0976442
LA4330-1	0.0287377
LA4330-3	0.0249893
LA4330-4	0.0207963
LA4330-5	0.0178699
LA4330-6	0.0128543
LA4330-8	0.0948648
LA4330-9	0.00768224
LA4330-12	0.0200319
LA4330-13	0.0493223
LA4330-P1	0.0538056
LA4117A-1	0.02085
LA4117A-4	0.0359751
LA4117A-5	0.0127506
LA4117A-6	0.0259445
LA4117A-9	0.0180974
LA4117A-10	0.0457393
LA4117A-11	0.0342749
LA4117A-12	0.0662686
LA4117A-15	0.0316501

## Sheet: TableS6
Table S6: Pairwise comparisons using ANOVA, with post hoc Tukey honest significant difference test of infection frequency of plants in nine populations of S. chilense. Infection frequencies was taken 7 days post Phytophthora infestans Pi100 droplet inoculation. Each row represents a plant-wise comparison within population. Yellow cells represent a significant difference (p < 0.05).Pairwise compar…
LA3786
Plant Compared	difference in mean	lower limit	upper limit	P-adjust
Plant 3786-10-Plant 3786-1	0.0771589	-0.164901	0.319219	0.990911
Plant 3786-11-Plant 3786-1	0.067823	-0.174237	0.309883	0.996502
Plant 3786-12-Plant 3786-1	0.367338	0.125278	0.609397	9.84713e-05
Plant 3786-3-Plant 3786-1	-0.0591461	-0.301206	0.182913	0.99879
Plant 3786-4-Plant 3786-1	-0.00963008	-0.25169	0.232429	1
Plant 3786-5-Plant 3786-1	0.213127	-0.0289323	0.455187	0.138201
Plant 3786-6-Plant 3786-1	0.183719	-0.058341	0.425778	0.316005
Plant 3786-7-Plant 3786-1	0.0191623	-0.222897	0.261222	1
Plant 3786-8-Plant 3786-1	0.170861	-0.0711987	0.41292	0.422434
Plant 3786-11-Plant 3786-10	-0.00933592	-0.251395	0.232724	1
Plant 3786-12-Plant 3786-10	0.290179	0.048119	0.532238	0.00627068
Plant 3786-3-Plant 3786-10	-0.136305	-0.378365	0.105755	0.735182
Plant 3786-4-Plant 3786-10	-0.086789	-0.328849	0.155271	0.979297
Plant 3786-5-Plant 3786-10	0.135968	-0.106091	0.378028	0.737976
Plant 3786-6-Plant 3786-10	0.10656	-0.1355	0.348619	0.924232
Plant 3786-7-Plant 3786-10	-0.0579966	-0.300056	0.184063	0.998965
Plant 3786-8-Plant 3786-10	0.0937019	-0.148358	0.335761	0.965618
Plant 3786-12-Plant 3786-11	0.299514	0.0574549	0.541574	0.00398902
Plant 3786-3-Plant 3786-11	-0.126969	-0.369029	0.11509	0.807902
Plant 3786-4-Plant 3786-11	-0.0774531	-0.319513	0.164606	0.990658
Plant 3786-5-Plant 3786-11	0.145304	-0.0967553	0.387364	0.656874
Plant 3786-6-Plant 3786-11	0.115896	-0.126164	0.357955	0.878908
Plant 3786-7-Plant 3786-11	-0.0486607	-0.29072	0.193399	0.999751
Plant 3786-8-Plant 3786-11	0.103038	-0.139022	0.345097	0.937875
Plant 3786-3-Plant 3786-12	-0.426484	-0.668543	-0.184424	2.32477e-06
Plant 3786-4-Plant 3786-12	-0.376968	-0.619027	-0.134908	5.51624e-05
Plant 3786-5-Plant 3786-12	-0.15421	-0.39627	0.0878493	0.574931
Plant 3786-6-Plant 3786-12	-0.183619	-0.425678	0.0584406	0.316771
Plant 3786-7-Plant 3786-12	-0.348175	-0.590235	-0.106116	0.000300353
Plant 3786-8-Plant 3786-12	-0.196477	-0.438536	0.0455829	0.2268
Plant 3786-4-Plant 3786-3	0.049516	-0.192544	0.291576	0.999712
Plant 3786-5-Plant 3786-3	0.272273	0.0302138	0.514333	0.0142987
Plant 3786-6-Plant 3786-3	0.242865	0.000805101	0.484924	0.0484765
Plant 3786-7-Plant 3786-3	0.0783084	-0.163751	0.320368	0.989892
Plant 3786-8-Plant 3786-3	0.230007	-0.0120526	0.472066	0.0781402
Plant 3786-5-Plant 3786-4	0.222757	-0.0193022	0.464817	0.100634
Plant 3786-6-Plant 3786-4	0.193349	-0.0487109	0.435408	0.246985
Plant 3786-7-Plant 3786-4	0.0287924	-0.213267	0.270852	0.999997
Plant 3786-8-Plant 3786-4	0.180491	-0.0615686	0.42255	0.341327
Plant 3786-6-Plant 3786-5	-0.0294087	-0.271468	0.212651	0.999997
Plant 3786-7-Plant 3786-5	-0.193965	-0.436025	0.0480946	0.242919
Plant 3786-8-Plant 3786-5	-0.0422664	-0.284326	0.199793	0.999923
Plant 3786-7-Plant 3786-6	-0.164556	-0.406616	0.0775033	0.479048
Plant 3786-8-Plant 3786-6	-0.0128577	-0.254917	0.229202	1
Plant 3786-8-Plant 3786-7	0.151699	-0.090361	0.393758	0.598275
LA1958
Plant Compared	difference in mean	lower limit	upper limit	P-adjust
Plant 1958-12-Plant 1958-10	0.0643969	-0.121714	0.250508	0.975879
Plant 1958-2-Plant 1958-10	-0.0261905	-0.212302	0.159921	0.99996
Plant 1958-4-Plant 1958-10	-0.155076	-0.341187	0.0310353	0.187963
Plant 1958-5-Plant 1958-10	0.125546	-0.0605658	0.311657	0.466194
Plant 1958-6-Plant 1958-10	0.064666	-0.121445	0.250777	0.975251
Plant 1958-7-Plant 1958-10	0.0654266	-0.120685	0.251538	0.973406
Plant 1958-8-Plant 1958-10	-0.107837	-0.293949	0.0782741	0.671268
Plant 1958-9-Plant 1958-10	-0.0142361	-0.200348	0.171875	1
Plant 1958-2-Plant 1958-12	-0.0905874	-0.276699	0.095524	0.842213
Plant 1958-4-Plant 1958-12	-0.219473	-0.405584	-0.0333616	0.00839158
Plant 1958-5-Plant 1958-12	0.0611487	-0.124963	0.24726	0.982558
Plant 1958-6-Plant 1958-12	0.00026906	-0.185842	0.18638	1
Plant 1958-7-Plant 1958-12	0.00102964	-0.185082	0.187141	1
Plant 1958-8-Plant 1958-12	-0.172234	-0.358346	0.0138771	0.0943995
Plant 1958-9-Plant 1958-12	-0.0786331	-0.264744	0.107478	0.922986
Plant 1958-4-Plant 1958-2	-0.128886	-0.314997	0.0572258	0.428571
Plant 1958-5-Plant 1958-2	0.151736	-0.0343753	0.337848	0.212106
Plant 1958-6-Plant 1958-2	0.0908565	-0.0952549	0.276968	0.839998
Plant 1958-7-Plant 1958-2	0.0916171	-0.0944943	0.277728	0.833645
Plant 1958-8-Plant 1958-2	-0.0816468	-0.267758	0.104465	0.905926
Plant 1958-9-Plant 1958-2	0.0119544	-0.174157	0.198066	1
Plant 1958-5-Plant 1958-4	0.280622	0.0945103	0.466733	0.000144283
Plant 1958-6-Plant 1958-4	0.219742	0.0336307	0.405853	0.00826042
Plant 1958-7-Plant 1958-4	0.220503	0.0343912	0.406614	0.00789974
Plant 1958-8-Plant 1958-4	0.0472388	-0.138873	0.23335	0.996894
Plant 1958-9-Plant 1958-4	0.14084	-0.0452714	0.326951	0.304854
Plant 1958-6-Plant 1958-5	-0.0608796	-0.246991	0.125232	0.98304
Plant 1958-7-Plant 1958-5	-0.060119	-0.24623	0.125992	0.984346
Plant 1958-8-Plant 1958-5	-0.233383	-0.419494	-0.0472715	0.00361974
Plant 1958-9-Plant 1958-5	-0.139782	-0.325893	0.0463296	0.314959
Plant 1958-7-Plant 1958-6	0.000760582	-0.185351	0.186872	1
Plant 1958-8-Plant 1958-6	-0.172503	-0.358615	0.0136081	0.0933038
Plant 1958-9-Plant 1958-6	-0.0789021	-0.265014	0.107209	0.921553
Plant 1958-8-Plant 1958-7	-0.173264	-0.359375	0.0128475	0.0902621
Plant 1958-9-Plant 1958-7	-0.0796627	-0.265774	0.106449	0.917407
Plant 1958-9-Plant 1958-8	0.0936012	-0.0925102	0.279713	0.816456
LA1963
Plant Compared	difference in mean	lower limit	upper limit	P-adjust
Plant 1963-10-Plant 1963-1	0.0840953	-0.0816929	0.249883	0.836513
Plant 1963-2-Plant 1963-1	-0.24061	-0.406398	-0.0748219	0.000253678
Plant 1963-3-Plant 1963-1	-0.0510702	-0.216858	0.114718	0.992881
Plant 1963-4-Plant 1963-1	-0.267914	-0.433703	-0.102126	2.33358e-05
Plant 1963-5-Plant 1963-1	-0.0417344	-0.207523	0.124054	0.998463
Plant 1963-6-Plant 1963-1	-0.0913933	-0.257181	0.0743948	0.758168
Plant 1963-7-Plant 1963-1	-0.279888	-0.445676	-0.1141	7.68388e-06
Plant 1963-8-Plant 1963-1	-0.0785941	-0.244382	0.0871941	0.884912
Plant 1963-9-Plant 1963-1	-0.101587	-0.286943	0.0837701	0.764355
Plant 1963-2-Plant 1963-10	-0.324705	-0.490494	-0.158917	8.79033e-08
Plant 1963-3-Plant 1963-10	-0.135166	-0.300954	0.0306226	0.221163
Plant 1963-4-Plant 1963-10	-0.35201	-0.517798	-0.186222	4.63795e-09
Plant 1963-5-Plant 1963-10	-0.12583	-0.291618	0.0399584	0.315696
Plant 1963-6-Plant 1963-10	-0.175489	-0.341277	-0.00970047	0.0284614
Plant 1963-7-Plant 1963-10	-0.363984	-0.529772	-0.198195	1.2179e-09
Plant 1963-8-Plant 1963-10	-0.162689	-0.328478	0.00309877	0.0593336
Plant 1963-9-Plant 1963-10	-0.185682	-0.371039	-0.000325168	0.0491922
Plant 1963-3-Plant 1963-2	0.18954	0.0237517	0.355328	0.0117268
Plant 1963-4-Plant 1963-2	-0.0273043	-0.193092	0.138484	0.999953
Plant 1963-5-Plant 1963-2	0.198876	0.0330875	0.364664	0.0062313
Plant 1963-6-Plant 1963-2	0.149217	-0.0165714	0.315005	0.118477
Plant 1963-7-Plant 1963-2	-0.0392782	-0.205066	0.12651	0.999049
Plant 1963-8-Plant 1963-2	0.162016	-0.00377217	0.327804	0.0615462
Plant 1963-9-Plant 1963-2	0.139023	-0.0463334	0.32438	0.332558
Plant 1963-4-Plant 1963-3	-0.216844	-0.382632	-0.051056	0.00168681
Plant 1963-5-Plant 1963-3	0.0093358	-0.156452	0.175124	1
Plant 1963-6-Plant 1963-3	-0.0403231	-0.206111	0.125465	0.998829
Plant 1963-7-Plant 1963-3	-0.228818	-0.394606	-0.0630299	0.000664196
Plant 1963-8-Plant 1963-3	-0.0275239	-0.193312	0.138264	0.99995
Plant 1963-9-Plant 1963-3	-0.0505164	-0.235873	0.13484	0.997156
Plant 1963-5-Plant 1963-4	0.22618	0.0603918	0.391968	0.000818878
Plant 1963-6-Plant 1963-4	0.176521	0.0107329	0.342309	0.0267405
Plant 1963-7-Plant 1963-4	-0.0119739	-0.177762	0.153814	1
Plant 1963-8-Plant 1963-4	0.18932	0.0235321	0.355108	0.0118977
Plant 1963-9-Plant 1963-4	0.166328	-0.0190291	0.351685	0.121053
Plant 1963-6-Plant 1963-5	-0.0496589	-0.215447	0.116129	0.994207
Plant 1963-7-Plant 1963-5	-0.238154	-0.403942	-0.0723657	0.000311091
Plant 1963-8-Plant 1963-5	-0.0368597	-0.202648	0.128928	0.999429
Plant 1963-9-Plant 1963-5	-0.0598522	-0.245209	0.125505	0.989989
Plant 1963-7-Plant 1963-6	-0.188495	-0.354283	-0.0227068	0.0125605
Plant 1963-8-Plant 1963-6	0.0127992	-0.152989	0.178587	1
Plant 1963-9-Plant 1963-6	-0.0101933	-0.19555	0.175163	1
Plant 1963-8-Plant 1963-7	0.201294	0.035506	0.367082	0.00526159
Plant 1963-9-Plant 1963-7	0.178302	-0.00705518	0.363658	0.0705195
Plant 1963-9-Plant 1963-8	-0.0229926	-0.208349	0.162364	0.999996
LA2747
Plant Compared	difference in mean	lower limit	upper limit	P-adjust
LA 2747-10-LA 2747-1	0.0224702	-0.20247	0.24741	0.999997
LA 2747-13-LA 2747-1	0.124752	-0.100188	0.349692	0.721736
LA 2747-14-LA 2747-1	0.123049	-0.101891	0.347989	0.736614
LA 2747-2-LA 2747-1	0.0782242	-0.146716	0.303164	0.975086
LA 2747-4-LA 2747-1	0.00526266	-0.227572	0.238098	1
LA 2747-7-LA 2747-1	0.0536541	-0.171286	0.278594	0.997991
LA 2747-8-LA 2747-1	0.00291005	-0.22203	0.22785	1
LA 2747-9-LA 2747-1	0.0419147	-0.183025	0.266855	0.999667
LA 2747-13-LA 2747-10	0.102282	-0.122658	0.327222	0.886756
LA 2747-14-LA 2747-10	0.100579	-0.124361	0.325519	0.896049
LA 2747-2-LA 2747-10	0.055754	-0.169186	0.280694	0.997365
LA 2747-4-LA 2747-10	-0.0172076	-0.250043	0.215627	1
LA 2747-7-LA 2747-10	0.0311839	-0.193756	0.256124	0.999965
LA 2747-8-LA 2747-10	-0.0195602	-0.2445	0.20538	0.999999
LA 2747-9-LA 2747-10	0.0194444	-0.205495	0.244384	0.999999
LA 2747-14-LA 2747-13	-0.00170304	-0.226643	0.223237	1
LA 2747-2-LA 2747-13	-0.0465278	-0.271468	0.178412	0.99928
LA 2747-4-LA 2747-13	-0.119489	-0.352324	0.113346	0.798942
LA 2747-7-LA 2747-13	-0.0710979	-0.296038	0.153842	0.986369
LA 2747-8-LA 2747-13	-0.121842	-0.346782	0.103098	0.74697
LA 2747-9-LA 2747-13	-0.0828373	-0.307777	0.142103	0.964735
LA 2747-2-LA 2747-14	-0.0448247	-0.269765	0.180115	0.999453
LA 2747-4-LA 2747-14	-0.117786	-0.350621	0.115049	0.811398
LA 2747-7-LA 2747-14	-0.0693948	-0.294335	0.155545	0.988354
LA 2747-8-LA 2747-14	-0.120139	-0.345079	0.104801	0.761297
LA 2747-9-LA 2747-14	-0.0811343	-0.306074	0.143806	0.968868
LA 2747-4-LA 2747-2	-0.0729615	-0.305797	0.159873	0.987109
LA 2747-7-LA 2747-2	-0.0245701	-0.24951	0.20037	0.999994
LA 2747-8-LA 2747-2	-0.0753142	-0.300254	0.149626	0.980323
LA 2747-9-LA 2747-2	-0.0363095	-0.26125	0.18863	0.999887
LA 2747-7-LA 2747-4	0.0483914	-0.184444	0.281226	0.999255
LA 2747-8-LA 2747-4	-0.00235261	-0.235188	0.230482	1
LA 2747-9-LA 2747-4	0.036652	-0.196183	0.269487	0.999906
LA 2747-8-LA 2747-7	-0.050744	-0.275684	0.174196	0.99865
LA 2747-9-LA 2747-7	-0.0117394	-0.236679	0.2132	1
LA 2747-9-LA 2747-8	0.0390046	-0.185935	0.263945	0.999805
LA3111
Plant Compared	difference in mean	lower limit	upper limit	P-adjust
Plant 3111-11-Plant 3111-10	-0.290909	-0.497691	-0.084127	0.000554214
Plant 3111-12-Plant 3111-10	-0.227276	-0.434058	-0.0204936	0.0194461
Plant 3111-13-Plant 3111-10	-0.0683081	-0.27509	0.138474	0.981951
Plant 3111-14-Plant 3111-10	-0.11457	-0.321352	0.0922123	0.722989
Plant 3111-2-Plant 3111-10	-0.0205041	-0.227286	0.186278	0.999997
Plant 3111-3-Plant 3111-10	-0.0214586	-0.228241	0.185323	0.999996
Plant 3111-5-Plant 3111-10	-0.021648	-0.22843	0.185134	0.999996
Plant 3111-7-Plant 3111-10	0.011287	-0.195495	0.218069	1
Plant 3111-12-Plant 3111-11	0.0636334	-0.143149	0.270415	0.98856
Plant 3111-13-Plant 3111-11	0.222601	0.0158189	0.429383	0.0243516
Plant 3111-14-Plant 3111-11	0.176339	-0.0304428	0.383121	0.163973
Plant 3111-2-Plant 3111-11	0.270405	0.0636228	0.477187	0.0019164
Plant 3111-3-Plant 3111-11	0.26945	0.0626684	0.476233	0.00202616
Plant 3111-5-Plant 3111-11	0.269261	0.062479	0.476043	0.00204863
Plant 3111-7-Plant 3111-11	0.302196	0.095414	0.508978	0.000270427
Plant 3111-13-Plant 3111-12	0.158968	-0.0478144	0.36575	0.284112
Plant 3111-14-Plant 3111-12	0.112706	-0.0940762	0.319488	0.740637
Plant 3111-2-Plant 3111-12	0.206772	-1.05064e-05	0.413554	0.0500228
Plant 3111-3-Plant 3111-12	0.205817	-0.000964992	0.412599	0.0521305
Plant 3111-5-Plant 3111-12	0.205628	-0.00115439	0.41241	0.0525576
Plant 3111-7-Plant 3111-12	0.238563	0.0317806	0.445345	0.0110495
Plant 3111-14-Plant 3111-13	-0.0462617	-0.253044	0.16052	0.998731
Plant 3111-2-Plant 3111-13	0.0478039	-0.158978	0.254586	0.998395
Plant 3111-3-Plant 3111-13	0.0468494	-0.159933	0.253632	0.99861
Plant 3111-5-Plant 3111-13	0.0466601	-0.160122	0.253442	0.99865
Plant 3111-7-Plant 3111-13	0.0795951	-0.127187	0.286377	0.954315
Plant 3111-2-Plant 3111-14	0.0940657	-0.112716	0.300848	0.886621
Plant 3111-3-Plant 3111-14	0.0931112	-0.113671	0.299893	0.892349
Plant 3111-5-Plant 3111-14	0.0929218	-0.11386	0.299704	0.893464
Plant 3111-7-Plant 3111-14	0.125857	-0.0809253	0.332639	0.60898
Plant 3111-3-Plant 3111-2	-0.000954485	-0.207737	0.205828	1
Plant 3111-5-Plant 3111-2	-0.00114388	-0.207926	0.205638	1
Plant 3111-7-Plant 3111-2	0.0317911	-0.174991	0.238573	0.999922
Plant 3111-5-Plant 3111-3	-0.000189394	-0.206972	0.206593	1
Plant 3111-7-Plant 3111-3	0.0327456	-0.174037	0.239528	0.999902
Plant 3111-7-Plant 3111-5	0.032935	-0.173847	0.239717	0.999898
LA2932
Plant Compared	difference in mean	lower limit	upper limit	P-adjust
Plant 2932-12-Plant 2932-1	0.161296	-0.0184864	0.341078	0.121295
Plant 2932-20-Plant 2932-1	0.118079	-0.0617028	0.297862	0.530486
Plant 2932-21-Plant 2932-1	0.107836	-0.0719466	0.287618	0.657902
Plant 2932-22-Plant 2932-1	0.139128	-0.0406545	0.31891	0.288995
Plant 2932-25-Plant 2932-1	0.236825	0.0570427	0.416607	0.0014913
Plant 2932-3-Plant 2932-1	0.193451	0.0136691	0.373233	0.0238339
Plant 2932-30-Plant 2932-1	0.27442	0.0946374	0.454202	8.6655e-05
Plant 2932-32-Plant 2932-1	0.224441	0.0446584	0.404223	0.00349479
Plant 2932-8-Plant 2932-1	0.0111139	-0.168668	0.190896	1
Plant 2932-20-Plant 2932-12	-0.0432164	-0.222999	0.136566	0.998938
Plant 2932-21-Plant 2932-12	-0.0534602	-0.233242	0.126322	0.994533
Plant 2932-22-Plant 2932-12	-0.0221681	-0.20195	0.157614	0.999996
Plant 2932-25-Plant 2932-12	0.0755291	-0.104253	0.255311	0.942606
Plant 2932-3-Plant 2932-12	0.0321555	-0.147627	0.211938	0.999906
Plant 2932-30-Plant 2932-12	0.113124	-0.0666584	0.292906	0.592598
Plant 2932-32-Plant 2932-12	0.0631448	-0.116637	0.242927	0.982011
Plant 2932-8-Plant 2932-12	-0.150182	-0.329964	0.0296003	0.192758
Plant 2932-21-Plant 2932-20	-0.0102438	-0.190026	0.169538	1
Plant 2932-22-Plant 2932-20	0.0210483	-0.158734	0.20083	0.999997
Plant 2932-25-Plant 2932-20	0.118745	-0.0610367	0.298528	0.522156
Plant 2932-3-Plant 2932-20	0.0753719	-0.10441	0.255154	0.943327
Plant 2932-30-Plant 2932-20	0.15634	-0.023442	0.336122	0.15013
Plant 2932-32-Plant 2932-20	0.106361	-0.0734209	0.286143	0.675679
Plant 2932-8-Plant 2932-20	-0.106965	-0.286748	0.0728167	0.668423
Plant 2932-22-Plant 2932-21	0.0312921	-0.14849	0.211074	0.999925
Plant 2932-25-Plant 2932-21	0.128989	-0.0507929	0.308771	0.397989
Plant 2932-3-Plant 2932-21	0.0856157	-0.0941665	0.265398	0.882349
Plant 2932-30-Plant 2932-21	0.166584	-0.0131982	0.346366	0.0954901
Plant 2932-32-Plant 2932-21	0.116605	-0.0631771	0.296387	0.548962
Plant 2932-8-Plant 2932-21	-0.0967217	-0.276504	0.0830605	0.783723
Plant 2932-25-Plant 2932-22	0.0976972	-0.082085	0.277479	0.773594
Plant 2932-3-Plant 2932-22	0.0543236	-0.125459	0.234106	0.993846
Plant 2932-30-Plant 2932-22	0.135292	-0.0444903	0.315074	0.328122
Plant 2932-32-Plant 2932-22	0.0853129	-0.0944692	0.265095	0.884571
Plant 2932-8-Plant 2932-22	-0.128014	-0.307796	0.0517684	0.409341
Plant 2932-3-Plant 2932-25	-0.0433736	-0.223156	0.136409	0.998906
Plant 2932-30-Plant 2932-25	0.0375947	-0.142187	0.217377	0.999655
Plant 2932-32-Plant 2932-25	-0.0123843	-0.192166	0.167398	1
Plant 2932-8-Plant 2932-25	-0.225711	-0.405493	-0.0459288	0.00320918
Plant 2932-30-Plant 2932-3	0.0809683	-0.0988138	0.260751	0.913612
Plant 2932-32-Plant 2932-3	0.0309894	-0.148793	0.210772	0.999931
Plant 2932-8-Plant 2932-3	-0.182337	-0.36212	-0.00255517	0.0437651
Plant 2932-32-Plant 2932-30	-0.049979	-0.229761	0.129803	0.996705
Plant 2932-8-Plant 2932-30	-0.263306	-0.443088	-0.0835235	0.000208857
Plant 2932-8-Plant 2932-32	-0.213327	-0.393109	-0.0335445	0.00721292
LA4107
Plant Compared	difference in mean	lower limit	upper limit	P-adjust
LA 4107-11-LA 4107-10	0.361772	0.122057	0.601488	0.000141851
LA 4107-12-LA 4107-10	0.299355	0.0596394	0.539071	0.00384654
LA 4107-2-LA 4107-10	0.0960648	-0.143651	0.335781	0.942464
LA 4107-3-LA 4107-10	0.400165	0.16045	0.639881	1.43483e-05
LA 4107-5-LA 4107-10	0.189259	-0.0530482	0.431566	0.263735
LA 4107-6-LA 4107-10	0.254679	0.0149635	0.494395	0.0279379
LA 4107-7-LA 4107-10	0.334358	0.0946427	0.574074	0.000647735
LA 4107-8-LA 4107-10	0.186673	-0.0530425	0.426389	0.267538
LA 4107-12-LA 4107-11	-0.0624173	-0.302133	0.177298	0.996288
LA 4107-2-LA 4107-11	-0.265708	-0.505423	-0.0259919	0.0176986
LA 4107-3-LA 4107-11	0.0383929	-0.201323	0.278109	0.999893
LA 4107-5-LA 4107-11	-0.172513	-0.414821	0.069794	0.389043
LA 4107-6-LA 4107-11	-0.107093	-0.346809	0.132623	0.896578
LA 4107-7-LA 4107-11	-0.027414	-0.26713	0.212302	0.999992
LA 4107-8-LA 4107-11	-0.175099	-0.414815	0.0646166	0.353041
LA 4107-2-LA 4107-12	-0.20329	-0.443006	0.0364254	0.169546
LA 4107-3-LA 4107-12	0.10081	-0.138906	0.340526	0.924879
LA 4107-5-LA 4107-12	-0.110096	-0.352403	0.132211	0.88726
LA 4107-6-LA 4107-12	-0.0446759	-0.284392	0.19504	0.999667
LA 4107-7-LA 4107-12	0.0350033	-0.204712	0.274719	0.999947
LA 4107-8-LA 4107-12	-0.112682	-0.352398	0.127034	0.866488
LA 4107-3-LA 4107-2	0.304101	0.0643848	0.543816	0.00305478
LA 4107-5-LA 4107-2	0.0931943	-0.149113	0.335502	0.95451
LA 4107-6-LA 4107-2	0.158614	-0.0811013	0.39833	0.493702
LA 4107-7-LA 4107-2	0.238294	-0.00142212	0.478009	0.0527212
LA 4107-8-LA 4107-2	0.0906085	-0.149107	0.330324	0.958897
LA 4107-5-LA 4107-3	-0.210906	-0.453214	0.0314011	0.144309
LA 4107-6-LA 4107-3	-0.145486	-0.385202	0.0942296	0.612664
LA 4107-7-LA 4107-3	-0.0658069	-0.305523	0.173909	0.994662
LA 4107-8-LA 4107-3	-0.213492	-0.453208	0.0262237	0.124051
LA 4107-6-LA 4107-5	0.0654201	-0.176887	0.307727	0.995236
LA 4107-7-LA 4107-5	0.145099	-0.097208	0.387407	0.630079
LA 4107-8-LA 4107-5	-0.00258583	-0.244893	0.239722	1
LA 4107-7-LA 4107-6	0.0796792	-0.160037	0.319395	0.981222
LA 4107-8-LA 4107-6	-0.068006	-0.307722	0.17171	0.99333
LA 4107-8-LA 4107-7	-0.147685	-0.387401	0.0920306	0.592783
LA4117A
Plant Compared	difference in mean	lower limit	upper limit	P-adjust
LA 4117A-10-LA 4117A-1	-0.0349346	-0.19942	0.129551	0.999128
LA 4117A-11-LA 4117A-1	0.0140448	-0.150441	0.17853	0.999999
LA 4117A-12-LA 4117A-1	-0.015176	-0.179662	0.14931	0.999999
LA 4117A-15-LA 4117A-1	0.0542519	-0.110234	0.218737	0.982119
LA 4117A-4-LA 4117A-1	0.0836996	-0.0807859	0.248185	0.806476
LA 4117A-5-LA 4117A-1	0.183667	0.0191811	0.348152	0.0162797
LA 4117A-6-LA 4117A-1	0.132559	-0.0319267	0.297044	0.225529
LA 4117A-9-LA 4117A-1	0.156534	-0.00795186	0.321019	0.0760741
LA 4117A-11-LA 4117A-10	0.0489794	-0.113747	0.211706	0.990103
LA 4117A-12-LA 4117A-10	0.0197586	-0.142968	0.182485	0.999987
LA 4117A-15-LA 4117A-10	0.0891865	-0.0735397	0.251913	0.734694
LA 4117A-4-LA 4117A-10	0.118634	-0.044092	0.281361	0.355717
LA 4117A-5-LA 4117A-10	0.218601	0.055875	0.381327	0.00123914
LA 4117A-6-LA 4117A-10	0.167493	0.00476715	0.33022	0.0382581
LA 4117A-9-LA 4117A-10	0.191468	0.028742	0.354195	0.00863771
LA 4117A-12-LA 4117A-11	-0.0292208	-0.191947	0.133505	0.999747
LA 4117A-15-LA 4117A-11	0.0402071	-0.122519	0.202933	0.997426
LA 4117A-4-LA 4117A-11	0.0696549	-0.0930714	0.232381	0.917365
LA 4117A-5-LA 4117A-11	0.169622	0.00689558	0.332348	0.0338416
LA 4117A-6-LA 4117A-11	0.118514	-0.0442122	0.28124	0.35713
LA 4117A-9-LA 4117A-11	0.142489	-0.0202374	0.305215	0.13884
LA 4117A-15-LA 4117A-12	0.0694279	-0.0932983	0.232154	0.918797
LA 4117A-4-LA 4117A-12	0.0988757	-0.0638506	0.261602	0.611133
LA 4117A-5-LA 4117A-12	0.198843	0.0361164	0.361569	0.00522743
LA 4117A-6-LA 4117A-12	0.147735	-0.0149914	0.310461	0.108546
LA 4117A-9-LA 4117A-12	0.17171	0.00898342	0.334436	0.0299493
LA 4117A-4-LA 4117A-15	0.0294478	-0.133278	0.192174	0.999732
LA 4117A-5-LA 4117A-15	0.129415	-0.0333116	0.292141	0.241382
LA 4117A-6-LA 4117A-15	0.0783069	-0.0844194	0.241033	0.850472
LA 4117A-9-LA 4117A-15	0.102282	-0.0604445	0.265008	0.565639
LA 4117A-5-LA 4117A-4	0.0999669	-0.0627593	0.262693	0.596603
LA 4117A-6-LA 4117A-4	0.0488591	-0.113867	0.211585	0.990262
LA 4117A-9-LA 4117A-4	0.072834	-0.0898922	0.23556	0.895581
LA 4117A-6-LA 4117A-5	-0.0511078	-0.213834	0.111618	0.986931
LA 4117A-9-LA 4117A-5	-0.0271329	-0.189859	0.135593	0.999855
LA 4117A-9-LA 4117A-6	0.0239749	-0.138751	0.186701	0.999943
LA4330
Plant Compared	difference in mean	lower limit	upper limit	P-adjust
Plant 4330-12-Plant 4330-1	0.0760086	-0.0917847	0.243802	0.910719
Plant 4330-13-Plant 4330-1	-0.0269165	-0.19471	0.140877	0.999962
Plant 4330-3-Plant 4330-1	-0.0503117	-0.218105	0.117482	0.994186
Plant 4330-4-Plant 4330-1	-0.0890332	-0.256826	0.0787601	0.797156
Plant 4330-5-Plant 4330-1	0.062751	-0.105042	0.230544	0.972551
Plant 4330-6-Plant 4330-1	0.0944535	-0.0733398	0.262247	0.735563
Plant 4330-8-Plant 4330-1	-0.122134	-0.289927	0.0456597	0.376595
Plant 4330-9-Plant 4330-1	0.0649847	-0.102809	0.232778	0.96551
Plant 4330-P1-Plant 4330-1	-0.0917959	-0.259589	0.0759973	0.766649
Plant 4330-13-Plant 4330-12	-0.102925	-0.270718	0.0648682	0.627967
Plant 4330-3-Plant 4330-12	-0.12632	-0.294114	0.0414729	0.327552
Plant 4330-4-Plant 4330-12	-0.165042	-0.332835	0.00275147	0.0581226
Plant 4330-5-Plant 4330-12	-0.0132576	-0.181051	0.154536	1
Plant 4330-6-Plant 4330-12	0.0184449	-0.149348	0.186238	0.999999
Plant 4330-8-Plant 4330-12	-0.198142	-0.365935	-0.0303489	0.00769734
Plant 4330-9-Plant 4330-12	-0.0110239	-0.178817	0.156769	1
Plant 4330-P1-Plant 4330-12	-0.167805	-0.335598	-1.12799e-05	0.0499688
Plant 4330-3-Plant 4330-13	-0.0233952	-0.191188	0.144398	0.999989
Plant 4330-4-Plant 4330-13	-0.0621167	-0.22991	0.105677	0.974338
Plant 4330-5-Plant 4330-13	0.0896675	-0.0781257	0.257461	0.790327
Plant 4330-6-Plant 4330-13	0.12137	-0.0464233	0.289163	0.385888
Plant 4330-8-Plant 4330-13	-0.0952171	-0.26301	0.0725762	0.726348
Plant 4330-9-Plant 4330-13	0.0919012	-0.0758921	0.259694	0.765449
Plant 4330-P1-Plant 4330-13	-0.0648794	-0.232673	0.102914	0.965869
Plant 4330-4-Plant 4330-3	-0.0387215	-0.206515	0.129072	0.999233
Plant 4330-5-Plant 4330-3	0.113063	-0.0547305	0.280856	0.49235
Plant 4330-6-Plant 4330-3	0.144765	-0.0230281	0.312558	0.158038
Plant 4330-8-Plant 4330-3	-0.0718218	-0.239615	0.0959714	0.935781
Plant 4330-9-Plant 4330-3	0.115296	-0.0524969	0.28309	0.462934
Plant 4330-P1-Plant 4330-3	-0.0414842	-0.209277	0.126309	0.998673
Plant 4330-5-Plant 4330-4	0.151784	-0.016009	0.319578	0.114322
Plant 4330-6-Plant 4330-4	0.183487	0.0156934	0.35128	0.0199048
Plant 4330-8-Plant 4330-4	-0.0331003	-0.200894	0.134693	0.999787
Plant 4330-9-Plant 4330-4	0.154018	-0.0137754	0.321811	0.102604
Plant 4330-P1-Plant 4330-4	-0.00276275	-0.170556	0.16503	1
Plant 4330-6-Plant 4330-5	0.0317024	-0.136091	0.199496	0.999851
Plant 4330-8-Plant 4330-5	-0.184885	-0.352678	-0.0170913	0.0182463
Plant 4330-9-Plant 4330-5	0.00223365	-0.16556	0.170027	1
Plant 4330-P1-Plant 4330-5	-0.154547	-0.32234	0.0132463	0.0999739
Plant 4330-8-Plant 4330-6	-0.216587	-0.38438	-0.0487937	0.00208029
Plant 4330-9-Plant 4330-6	-0.0294688	-0.197262	0.138324	0.999919
Plant 4330-P1-Plant 4330-6	-0.186249	-0.354043	-0.0184562	0.0167478
Plant 4330-9-Plant 4330-8	0.187118	0.019325	0.354911	0.0158525
Plant 4330-P1-Plant 4330-8	0.0303376	-0.137456	0.198131	0.999897
Plant 4330-P1-Plant 4330-9	-0.156781	-0.324574	0.0110127	0.0894605

## Sheet: TableS7
TableS7: Pairwise comparisons of growth of mycelia (in cm) of different P. infestans isolates on Rye B Agar. Each row represents a isolate pairwise comparison. Yellow cells represent a significant difference (p < 0.05).
Isolate group	Difference in mean	Lower	Upper	P-adjust
06_3928A-EC1	-1.04583	-2.50197	0.410307	0.311399
NL88069-EC1	1.2275	-0.309598	2.7646	0.199359
P054-EC1	-1.00139	-2.31153	0.308752	0.243069
P078-EC1	0.898611	-0.41153	2.20875	0.365417
P100-EC1	4.67212	3.46053	5.8837	0
T30-4-EC1	5.5625	4.21438	6.91062	0
NL88069-06_3928A	2.27333	0.640674	3.90599	0.0015457
P054-Score 06_3928A	0.0444444	-1.3766	1.46549	1
P078-Score 06_3928A	1.94444	0.523397	3.36549	0.0019549
P100-Score 06_3928A	5.71795	4.38722	7.04868	0
T30-4-Score 06_3928A	6.60833	5.15219	8.06447	0
P054-Score NL88069	-2.22889	-3.73278	-0.724994	0.0006332
P078-Score NL88069	-0.328889	-1.83278	1.17501	0.993629
P100-Score NL88069	3.44462	2.02576	4.86347	0
T30-4-Score NL88069	4.335	2.7979	5.8721	0
P078-Score P054	1.9	0.628977	3.17102	0.0005564
P100-Score P054	5.6735	4.50433	6.84268	0
T30-4-Score P054	6.56389	5.25375	7.87403	0
P100-Score P078	3.7735	2.60433	4.94268	0
T30-4-Score P078	4.66389	3.35375	5.97403	0
T30-4-Score P100	0.890385	-0.321197	2.10197	0.285467

## Sheet: TableS8
TableS8: Pairwise comparisons using ANOVA, with post hoc Tukey honest significant difference test of infection frequency of different P. infestans isolates on 9 plants of central population of S. chilense, LA3111. Each row represents a pairwise comparison of different isolate on single plant. Yellow cells represent a significant difference (p < 0.05).
Interaction Group	Difference in the mean	Lower	Upper	P-adjust
Plant 02
P054-EC1	-0.0885417	-0.280589	0.103506	0.812879
P078-EC1	-0.176042	-0.377463	0.0253794	0.129742
P100-EC1	0.0174366	-0.176687	0.21156	0.999968
S-3928-EC1	0.0572917	-0.134756	0.249339	0.973383
S-88069-EC1	-0.0885417	-0.284905	0.107822	0.828284
T-30-4-EC1	-0.156723	-0.353087	0.0396402	0.212169
P078-P054	-0.0875	-0.288921	0.113921	0.851901
P100-P054	0.105978	-0.0881455	0.300102	0.662303
S-3928-P054	0.145833	-0.0462141	0.337881	0.265916
S-88069-P054	-5.55111e-17	-0.196364	0.196364	1
T-30-4-P054	-0.0681818	-0.264545	0.128182	0.944434
P100-P078	0.193478	-0.0099234	0.39688	0.0737428
S-3928-P078	0.233333	0.0319123	0.434754	0.0121231
S-88069-P078	0.0875	-0.118041	0.293041	0.863611
T-30-4-P078	0.0193182	-0.186222	0.224859	0.999959
S-3928-P100	0.0398551	-0.154269	0.233979	0.996307
S-88069-P100	-0.105978	-0.304373	0.0924165	0.684935
T-30-4-P100	-0.17416	-0.372555	0.0242347	0.12633
S-88069-S-3928	-0.145833	-0.342197	0.0505303	0.29146
T-30-4-S-3928	-0.214015	-0.410379	-0.0176515	0.0230121
T-30-4-S-88069	-0.0681818	-0.268769	0.132405	0.949729
Plant 03
P054-EC1	-0.150815	-0.352173	0.0505422	0.281436
P078-EC1	-0.1	-0.308927	0.108927	0.784384
P100-EC1	-0.0149456	-0.216303	0.186412	0.99999
S-3928-EC1	0.0994318	-0.104249	0.303113	0.768308
S-88069-EC1	-0.1625	-0.371427	0.0464267	0.239234
T-30-4-EC1	-0.177083	-0.376287	0.0221205	0.116816
P078-P054	0.0508152	-0.160166	0.261796	0.991197
P100-P054	0.13587	-0.0676187	0.339358	0.421725
S-3928-P054	0.250247	0.0444594	0.456035	0.00687218
S-88069-P054	-0.0116848	-0.222666	0.199296	0.999998
T-30-4-P054	-0.0262681	-0.227626	0.175089	0.999718
P100-P078	0.0850544	-0.125927	0.296035	0.891292
S-3928-P078	0.199432	-0.0137679	0.412632	0.0831706
S-88069-P078	-0.0625	-0.280717	0.155717	0.978284
T-30-4-P078	-0.0770833	-0.28601	0.131843	0.926406
S-3928-P100	0.114377	-0.0914102	0.320165	0.642731
S-88069-P100	-0.147554	-0.358535	0.0634268	0.363746
T-30-4-P100	-0.162138	-0.363495	0.0392197	0.203069
S-88069-S-3928	-0.261932	-0.475132	-0.0487321	0.00605074
T-30-4-S-3928	-0.276515	-0.480196	-0.0728343	0.00152096
T-30-4-S-88069	-0.0145833	-0.22351	0.194343	0.999993
Plant 05
P054-EC1	-0.23125	-0.444786	-0.0177145	0.0245603
P078-EC1	-0.225272	-0.431727	-0.0188167	0.0228191
P100-EC1	-0.03125	-0.244786	0.182286	0.999448
S-3928-EC1	-0.0552083	-0.259653	0.149236	0.983828
S-88069-EC1	-0.276103	-0.49886	-0.0533459	0.0054542
T-30-4-EC1	-0.200568	-0.409194	0.00805781	0.068081
P078-P054	0.00597826	-0.200477	0.212433	1
P100-P054	0.2	-0.0135355	0.413536	0.0823365
S-3928-P054	0.176042	-0.028403	0.380486	0.14138
S-88069-P054	-0.0448529	-0.26761	0.177904	0.996651
T-30-4-P054	0.0306818	-0.177944	0.239308	0.999432
P100-P078	0.194022	-0.0124333	0.400477	0.0803878
S-3928-P078	0.170063	-0.0269744	0.367101	0.139454
S-88069-P078	-0.0508312	-0.26681	0.165148	0.992163
T-30-4-P078	0.0247036	-0.176669	0.226076	0.999801
S-3928-P100	-0.0239583	-0.228403	0.180486	0.999848
S-88069-P100	-0.244853	-0.46761	-0.0220959	0.0212145
T-30-4-P100	-0.169318	-0.377944	0.0393078	0.194821
S-88069-S-3928	-0.220895	-0.434953	-0.00683637	0.0383178
T-30-4-S-3928	-0.14536	-0.344671	0.0539515	0.311972
T-30-4-S-88069	0.0755348	-0.142521	0.29359	0.944635
Plant 07
P054-EC1	-0.131114	-0.33659	0.0743618	0.4794
P078-EC1	-0.0686141	-0.27409	0.136862	0.953894
P100-EC1	-0.000905797	-0.206382	0.20457	1
S-3928-EC1	-0.0269475	-0.232423	0.178528	0.999711
S-88069-EC1	0.0407609	-0.174536	0.256057	0.997651
T-30-4-EC1	-0.120697	-0.326173	0.0847785	0.580516
P078-P054	0.0625	-0.140778	0.265778	0.96914
P100-P054	0.130208	-0.0730699	0.333487	0.474609
S-3928-P054	0.104167	-0.0991116	0.307445	0.725919
S-88069-P054	0.171875	-0.0413251	0.385075	0.202177
T-30-4-P054	0.0104167	-0.192862	0.213695	0.999999
P100-P078	0.0677083	-0.13557	0.270987	0.954449
S-3928-P078	0.0416667	-0.161612	0.244945	0.99635
S-88069-P078	0.109375	-0.103825	0.322575	0.724855
T-30-4-P078	-0.0520833	-0.255362	0.151195	0.987841
S-3928-P100	-0.0260417	-0.22932	0.177237	0.999747
S-88069-P100	0.0416667	-0.171533	0.254867	0.997196
T-30-4-P100	-0.119792	-0.32307	0.0834866	0.576718
S-88069-S-3928	0.0677083	-0.145492	0.280908	0.963816
T-30-4-S-3928	-0.09375	-0.297028	0.109528	0.81292
T-30-4-S-88069	-0.161458	-0.374658	0.0517417	0.2692
Plant 10
P054-EC1	-0.2149	-0.476487	0.0466868	0.18358
P078-EC1	-0.132292	-0.403712	0.139129	0.769864
P100-EC1	0.15625	-0.102539	0.415039	0.547318
S-3928-EC1	0.051404	-0.210183	0.312991	0.997102
S-88069-EC1	-0.0208333	-0.279623	0.237956	0.999983
T-30-4-EC1	-0.0691964	-0.337069	0.198676	0.987277
P078-P054	0.0826087	-0.191481	0.356698	0.971985
P100-P054	0.37115	0.109563	0.632737	0.000753023
S-3928-P054	0.266304	0.00194902	0.53066	0.0470523
S-88069-P054	0.194067	-0.0675201	0.455654	0.292698
T-30-4-P054	0.145704	-0.124872	0.41628	0.676671
P100-P078	0.288542	0.0171211	0.559962	0.0292348
S-3928-P078	0.183696	-0.0903938	0.457785	0.417271
S-88069-P078	0.111458	-0.159962	0.382879	0.88259
T-30-4-P078	0.0630952	-0.216999	0.34319	0.993869
S-3928-P100	-0.104846	-0.366433	0.156741	0.894104
S-88069-P100	-0.177083	-0.435873	0.081706	0.391165
T-30-4-P100	-0.225446	-0.493319	0.042426	0.161316
S-88069-S-3928	-0.0722373	-0.333824	0.18935	0.982009
T-30-4-S-3928	-0.1206	-0.391177	0.149976	0.835913
T-30-4-S-88069	-0.0483631	-0.316236	0.219509	0.998195
Plant 11
P054-EC1	-0.0729167	-0.183933	0.0380994	0.443435
P078-EC1	-0.0625	-0.173516	0.0485161	0.629646
P100-EC1	1.11022e-16	-0.111016	0.111016	1
S-3928-EC1	-0.0520833	-0.163099	0.0589327	0.800702
S-88069-EC1	-0.0520833	-0.163099	0.0589327	0.800702
T-30-4-EC1	-0.078125	-0.189141	0.0328911	0.356928
P078-P054	0.0104167	-0.100599	0.121433	0.999959
P100-P054	0.0729167	-0.0380994	0.183933	0.443435
S-3928-P054	0.0208333	-0.0901827	0.131849	0.997771
S-88069-P054	0.0208333	-0.0901827	0.131849	0.997771
T-30-4-P054	-0.00520833	-0.116224	0.105808	0.999999
P100-P078	0.0625	-0.0485161	0.173516	0.629646
S-3928-P078	0.0104167	-0.100599	0.121433	0.999959
S-88069-P078	0.0104167	-0.100599	0.121433	0.999959
T-30-4-P078	-0.015625	-0.126641	0.0953911	0.999566
S-3928-P100	-0.0520833	-0.163099	0.0589327	0.800702
S-88069-P100	-0.0520833	-0.163099	0.0589327	0.800702
T-30-4-P100	-0.078125	-0.189141	0.0328911	0.356928
S-88069-S-3928	-9.71445e-17	-0.111016	0.111016	1
T-30-4-S-3928	-0.0260417	-0.137058	0.0849744	0.992415
T-30-4-S-88069	-0.0260417	-0.137058	0.0849744	0.992415
Plant 12
P054-EC1	-0.15077	-0.32826	0.0267201	0.153249
P078-EC1	-0.210701	-0.390239	-0.0311627	0.0104566
P100-EC1	-0.0513393	-0.233094	0.130415	0.979825
S-3928-EC1	-0.046875	-0.222467	0.128717	0.984915
S-88069-EC1	-0.125	-0.300592	0.0505917	0.342296
T-30-4-EC1	-0.138813	-0.316303	0.0386766	0.233537
P078-P054	-0.0599308	-0.241326	0.121464	0.95614
P100-P054	0.0994306	-0.0841587	0.28302	0.670883
S-3928-P054	0.103895	-0.0735951	0.281385	0.584441
S-88069-P054	0.0257699	-0.15172	0.20326	0.999478
T-30-4-P054	0.0119565	-0.167412	0.191325	0.999995
P100-P078	0.159361	-0.0262086	0.344932	0.143997
S-3928-P078	0.163826	-0.0157123	0.343364	0.0986974
S-88069-P078	0.0857008	-0.0938373	0.265239	0.78691
T-30-4-P078	0.0718874	-0.109508	0.253282	0.89923
S-3928-P100	0.00446429	-0.17729	0.186219	1
S-88069-P100	-0.0736607	-0.255415	0.108094	0.889062
T-30-4-P100	-0.0874741	-0.271063	0.0961152	0.78835
S-88069-S-3928	-0.078125	-0.253717	0.0974667	0.83719
T-30-4-S-3928	-0.0919384	-0.269428	0.0855516	0.715539
T-30-4-S-88069	-0.0138134	-0.191303	0.163677	0.999986
Plant 13
P054-EC1	-0.135417	-0.315091	0.044258	0.274157
P078-EC1	-0.259868	-0.450515	-0.069222	0.00143418
P100-EC1	-0.0386905	-0.224402	0.147021	0.995983
S-3928-EC1	-0.0803571	-0.266068	0.105354	0.853937
S-88069-EC1	-0.133152	-0.314685	0.0483809	0.305774
T-30-4-EC1	-0.203125	-0.3828	-0.0234503	0.0158435
P078-P054	-0.124452	-0.311381	0.0624772	0.425199
P100-P054	0.0967262	-0.0851667	0.278619	0.689052
S-3928-P054	0.0550595	-0.126833	0.236952	0.971288
S-88069-P054	0.00226449	-0.175361	0.17989	1
T-30-4-P054	-0.0677083	-0.243434	0.108017	0.910581
P100-P078	0.221178	0.0284395	0.413916	0.0134839
S-3928-P078	0.179511	-0.0132272	0.37225	0.0857284
S-88069-P078	0.126716	-0.0619998	0.315432	0.414477
T-30-4-P078	0.0567434	-0.130186	0.243672	0.970883
S-3928-P100	-0.0416667	-0.229525	0.146192	0.994344
S-88069-P100	-0.0944617	-0.278191	0.0892673	0.722029
T-30-4-P100	-0.164435	-0.346327	0.0174584	0.104867
S-88069-S-3928	-0.052795	-0.236524	0.130934	0.977892
T-30-4-S-3928	-0.122768	-0.304661	0.0591251	0.407976
T-30-4-S-88069	-0.0699728	-0.247598	0.107652	0.901488
Plant 14
P054-EC1	-0.186821	-0.385669	0.0120274	0.0806991
P078-EC1	-0.249321	-0.448169	-0.0504726	0.00463175
P100-EC1	-0.0461956	-0.245044	0.152652	0.992786
S-3928-EC1	-0.0706522	-0.271604	0.1303	0.941275
S-88069-EC1	-0.103487	-0.302335	0.0953607	0.71134
T-30-4-EC1	-0.168478	-0.369431	0.032474	0.16492
P078-P054	-0.0625	-0.259221	0.134221	0.963783
P100-P054	0.140625	-0.0560963	0.337346	0.337488
S-3928-P054	0.116168	-0.0826796	0.315017	0.587098
S-88069-P054	0.0833333	-0.113388	0.280055	0.866677
T-30-4-P054	0.0183424	-0.180506	0.21719	0.999963
P100-P078	0.203125	0.00640374	0.399846	0.0380696
S-3928-P078	0.178668	-0.0201796	0.377517	0.109267
S-88069-P078	0.145833	-0.0508879	0.342555	0.293944
T-30-4-P078	0.0808424	-0.118006	0.27969	0.887756
S-3928-P100	-0.0244565	-0.223305	0.174392	0.999801
S-88069-P100	-0.0572917	-0.254013	0.13943	0.976493
T-30-4-P100	-0.122283	-0.321131	0.0765654	0.525467
S-88069-S-3928	-0.0328351	-0.231683	0.166013	0.998914
T-30-4-S-3928	-0.0978261	-0.298778	0.103126	0.771326
T-30-4-S-88069	-0.0649909	-0.263839	0.133857	0.958447
